# Supplementary material for: From Neural Networks to Emotional Networks: A Systematic Review of EEG-Based Emotion Recognition in Cognitive Neuroscience and Real-World Applications
Source: Brain Sci. 2025 Feb 20;15(3):220. doi: 10.3390/brainsci15030220 (PMC11940461; doi:10.3390/brainsci15030220)
Supplement: Supplementary file 1 [file brainsci-15-00220-s001.zip]

Archive with 1 entries (1 files):
- brainsci-3425508-supplementary.pdf
